# Supplementary material for: Pathways Linking Health Literacy to Self-Management in People with Type 2 Diabetes
Source: Healthcare (Basel). 2021 Dec 15;9(12):1734. doi: 10.3390/healthcare9121734 (PMC8701917; doi:10.3390/healthcare9121734)
Supplement: Supplementary file 1 [file healthcare-09-01734-s001.zip]

Archive with 1 entries (1 files):
- healthcare-1467102-supplementary.pdf
